# Supplementary material for: In Silico Prediction of Novel Inhibitors of SARS-CoV-2 Main Protease through Structure-Based Virtual Screening and Molecular Dynamic Simulation
Source: Pharmaceuticals (Basel). 2021 Sep 3;14(9):896. doi: 10.3390/ph14090896 (PMC8471057; doi:10.3390/ph14090896)
Supplement: Supplementary file 1 [file pharmaceuticals-14-00896-s001.zip]

Archive with 2 entries (2 files):
- SI-2-compounds-SMILES.pdf
- SI.pdf
